# Supplementary material for: Down-Regulation of Double C2 Domain Alpha Promotes the Formation of Hyperplastic Nerve Fibers in Aganglionic Segments of Hirschsprung’s Disease
Source: Int J Mol Sci. 2022 Sep 6;23(18):10204. doi: 10.3390/ijms231810204 (PMC9499397; doi:10.3390/ijms231810204)
Supplement: Supplementary file 1 [file ijms-23-10204-s001.zip]

Archive with 1 entries (1 files):
- ijms-1876106-supplementary.pdf
